# Supplementary material for: Transcriptomic and Metabolomic Analyses Reveal the Importance of Lipid Metabolism and Photosynthesis Regulation in High Salinity Tolerance in Barley (Hordeum vulgare L.) Leaves Derived from Mutagenesis Combined with Microspore Culture
Source: Int J Mol Sci. 2023 Nov 25;24(23):16757. doi: 10.3390/ijms242316757 (PMC10705989; doi:10.3390/ijms242316757)
Supplement: Supplementary file 1 [file ijms-24-16757-s001.zip]

Archive with 1 entries (1 files):
- ijms-2725229-supplementary.pdf
